# Supplementary material for: The Use of Hybrid Genetic Algorithm in the Kinetic Analysis of Thermal Decomposition of [Ni(C2H8N2)3](ClO4)2 with Overlapping Stages
Source: Materials (Basel). 2022 Dec 22;16(1):90. doi: 10.3390/ma16010090 (PMC9821161; doi:10.3390/ma16010090)
Supplement: Supplementary file 1 [file materials-16-00090-s001.zip]

Archive with 1 entries (1 files):
- materials-2074612-supplementary.pdf
